# Supplementary material for: NsPEFs-enriched ADSCs-EVs alleviate osteoarthritis via RSPO3-mediated dual pro-chondrogenic and pro-M2 macrophage properties
Source: Bioact Mater. 2026 Jan 17;59:763–80. doi: 10.1016/j.bioactmat.2026.01.006 (PMC12856188; doi:10.1016/j.bioactmat.2026.01.006)
Supplement: Multimedia component 2 [file mmc2.xlsx]

## Sheet: Figure 1D
	ADSCs	NsPEFs-ADSCs-EVs	Ctrl-ADSCs-EVs
CD63	1.01687	3.48576	3.23524
	0.961557	3.43222	3.31163
	1.02157	3.49908	3.17167
CD81	1.05357	18.2737	17.5794
	0.888735	8.51075	8.80576
	1.05769	10.5148	9.92364
TSG101	0.673807	3.08382	3.38344
	1.1728	3.29323	3.4484
	1.1534	4.06414	3.8043
Calnexin	1.07376	0.0750779	0.077911
	0.85093	0.0706866	0.0840023
	1.07531	0.104259	0.0953348
Histone H3	0.692707	0.0140423	0.0261187
	0.990124	0.0925389	0.119079
	1.31717	0.0988579	0.1459
LaminA/C	1.18641	0.113424	0.112828
	0.938394	0.0846582	0.0982214
	0.875199	0.0763116	0.0852544

## Sheet: Figure5D
	Control	Rspo3	LPS+IFN-γ	RSPO3+LPS+IFN-γ
iNOS	0.994617	0.639588	7.28467	3.2599
	0.937791	0.766161	7.3528	3.82058
	1.06759	0.893626	7.36783	3.57187
ARG1	0.988135	1.14441	0.487748	0.68415
	0.991917	1.4202	0.523577	0.765129
	1.01995	1.29359	0.525117	0.707741
CD163	1.08062	1.17016	0.626508	1.35064
	0.926805	1.41903	0.692807	1.4825
	0.992579	1.39521	0.743406	1.21437
CD86	0.944581	1.0494	1.7891	1.41784
	0.992268	1.26307	1.98192	1.45311
	1.06315	1.27918	1.95681	1.29613

## Sheet: Figure5G
	1	2	3	4
	Control	RSPO3	RSPO3+IgG	RSPO3+Rosmantuzu
ARG1	0.64786	1.43918	1.47154	1.03155
	1.25669	1.75528	1.67293	0.913567
	1.09545	1.45381	1.45576	1.10163
CD163	1.28321	3.98345	3.06104	1.06746
	0.763997	2.69931	4.04767	1.03306
	0.952795	2.41724	2.43552	1.16261

## Sheet: Figure 6D
	1	2	3	4
	Control	RSPO3	LPS+IFN-γ	RSPO3-LPS+IFN-γ
LGR4	0.989475	1.0675	0.446215	0.689277
	0.990423	1.17707	0.458305	0.731321
	1.0201	1.21441	0.352928	0.686647
LRP6	0.996571	1.0365	0.588871	0.649554
	0.959766	1.0116	0.579394	0.692015
	1.04366	0.961953	0.499499	0.697016
pLRP6	0.946225	1.3928	0.308223	0.882582
	0.997158	1.41622	0.250553	0.929461
	1.05662	1.45711	0.259017	1.00546
β-catenin	0.939009	1.36963	0.443487	0.782194
	1.15235	1.57121	0.344288	0.524905
	0.908637	1.58352	0.32837	0.765702

## Sheet: Figure 6L
	1	2	3	4
	Control	siNC	siLGR4	siLGR4+CIR99021
LGR4	0.920052	1.10152	0.183947	0.282928
	1.0447	1.07638	0.133877	0.240664
	1.03525	1.18043	0.163132	0.241448
pLRP6	1.09567	1.07638	0.104466	0.0904099
	1.07026	1.04966	0.0761191	0.136885
	0.834067	0.971172	0.0839914	0.101247
β-catenin	0.980895	1.14856	0.658873	0.924833
	0.981925	1.15856	0.643988	0.758622
	1.03718	1.23531	0.469734	0.912485
CD163	0.994287	0.982396	0.391854	1.53585
	0.955278	1.24658	0.300752	1.45468
	1.05043	1.90593	0.249647	1.4316

## Sheet: Figure 6M
	1	2	3	4
	Control	siNC	siLRP6	siLRP6+CIR99021
LRP6	0.96805	0.835191	0.25336	0.270059
	1.04248	1.03448	0.220388	0.295297
	0.989472	1.08788	0.28052	0.307538
pLRP6	1.04063	1.14171	0.231304	0.177653
	1.16683	0.888041	0.162464	0.119618
	0.792537	0.912433	0.366116	0.180982
β-catenin	0.860888	1.28637	0.437365	0.679975
	1.06506	1.18364	0.405445	0.611105
	1.07406	1.12483	0.416471	0.601396
CD163	0.946562	1.19048	0.462954	0.98033
	0.99333	1.1286	0.527599	0.754587
	1.06011	0.957945	0.592912	0.716323

## Sheet: Figure 6N
	1	2	3	4
	siNC	siNC+RSPO3	siβ-catenin+RSPO3	siβ-catenin+RSPO3+CHIR99021
β-catenin	0.869081	1.37924	0.222529	0.258002
	0.874444	1.36605	0.483598	0.517403
	1.25648	1.61171	0.313417	0.256276
CD163	1.16562	2.32042	0.616926	0.436441
	0.721755	1.36606	0.47143	0.657227
	1.11262	1.59624	0.653934	0.591916
ARG1	1.01127	1.16455	0.308571	0.24747
	1.06438	1.35191	0.357603	0.450966
	0.924348	1.24485	0.265165	0.361679

## Sheet: Figure 8H
	NsPEFs-ADSCs-EVs-NC	NsPEFs-ADSCs-EVs-ITGA4KD
CD63	1.01283	0.916237			NC	KD							NC	KD
	0.998858	1.0014							NC	KD
	0.988315	0.91219
Calnexin	0.96013	1.42277
	1.16686	1.14001
	0.873011	1.10969
ITGA4	0.960127	0.187457
	1.03305	0.202707
	1.00682	0.183626

## Sheet: Figure 8J
	1	2	3	4
	Control	NsPEFs-ADSCs-EVs	NsPEFs-ADSCs-EVs-NC	NsPEFs-ADSCs-EVs-ITGA4KD
pAkt/Akt	1.00094	1.23038	1.22478	0.829607
	1.01203	1.41172	1.27727	0.811621
	0.987023	1.43379	1.31807	0.53361
RSPO3	1.03772	1.89523	1.74642	0.766998
	0.977041	1.87594	1.81068	0.840661
	0.985236	2.05771	1.87745	0.903283
